# Supplementary material for: Directed evolution of single-chain Fv for cytoplasmic expression using the β-galactosidase complementation assay results in proteins highly susceptible to protease degradation and aggregation
Source: Microb Cell Fact. 2004 Dec 17;3:16. doi: 10.1186/1475-2859-3-16 (PMC544847; doi:10.1186/1475-2859-3-16)
Supplement: Additional File 1 — DNA sequences of 225.28S and mutants scFv. The position of the six CDRs are indicated as H1, H2 and H3 for the VH and L1, L2 and L3 for the VL. The scFv 225.28S translated sequence is shown above the DNA. Proteins are numbered according to Kabat [57] [file 1475-2859-3-16-S1.txt]

                               10                            20  
     Q  V  K  L  Q  Q  S  G  G  G  L  V  Q  P  G  G  S  M  K  L  
175  CAGGTGAAGCTGCAGCAGTCAGGAGGGGGCTTGGTGCAACCTGGAGGATCCATGAAACTC
R4.1 ..A.........................................................
R4.2 ..A.........................................................
R4.3 ..A...........................................A.............
R4.4 ..A........................T................................
R4.5 ..A.........................................................
     ----:----|----:----|----:----|----:----|----:----|----:----|
             10        20        30        40        50        60

                                   _____H1______                 
                               30                            40  
     S  C  V  V  S  G  F  T  F  S  N  Y  W  M  N  W  V  R  Q  S  
175  TCCTGTGTTGTCTCTGGATTCACTTTCAGTAATTACTGGATGAACTGGGTCCGCCAGTCT
R4.1 ...................A........................................
R4.2 ............................................................
R4.3 .....................C......................................
R4.4 ............................................................
R4.5 .........................C..................................
     ----:----|----:----|----:----|----:----|----:----|----:----|
             70        80        90       100       110       120

                                __________________________H2_____
                               50        a  b  c                 
     P  E  K  G  L  E  W  I  A  E  I  R  L  K  S  N  N  F  A  R  
175  CCAGAGAAGGGGCTTGAGTGGATTGCAGAAATTAGATTGAAATCCAATAATTTTGCAAGA
R4.1 ............................................................
R4.2 ..T....................................G....................
R4.3 ............................................................
R4.4 ............................................................
R4.5 ............................................................
     ----:----|----:----|----:----|----:----|----:----|----:----|
            130       140       150       160       170       180

     ______________________                                      
          60                            70                       
     Y  Y  A  E  S  V  K  G  K  F  T  I  S  R  D  D  S  K  S  S  
175  TATTATGCGGAGTCTGTGAAAGGGAAGTTCACCATCTCAAGAGATGATTCCAAAAGTAGT
R4.1 ..C...........A.............................C..............A
R4.2 ..C.....T.....A.............................C..............A
R4.3 ..C...........A.............................C..............A
R4.4 ..C...........A..........T..................CA.............A
R4.5 ..C...........A.............................C.T............A
     ----:----|----:----|----:----|----:----|----:----|----:----|
            190       200       210       220       230       240

          80        a  b  c                      90              
     A  Y  L  Q  M  I  N  L  R  A  E  D  T  G  I  Y  Y  C  T  S  
175  GCCTACCTGCAAATGATCAACCTAAGAGCTGAAGATACTGGCATTTATTACTGTACCAGT
R4.1 ............................................................
R4.2 ............................................................
R4.3 ............................................................
R4.4 ............................................................
R4.5 ............................................................
     ----:----|----:----|----:----|----:----|----:----|----:----|
            250       260       270       280       290       300

     _____________H3________________                             
                  100  a  b  c                           110     
     Y  G  N  Y  V  G  H  Y  F  D  H  W  G  Q  G  T  T  V  T  V  
175  TATGGTAACTACGTTGGGCACTATTTTGACCACTGGGGCCAAGGGACCACGGTCACCGTC
R4.1 ............................................................
R4.2 ............................................................
R4.3 ............................................................
R4.4 ................A...........................................
R4.5 .............A..............................................
     ----:----|----:----|----:----|----:----|----:----|----:----|
            310       320       330       340       350       360

           ___________________linker__________________           
     S  S  G  G  G  G  S  G  G  G  G  S  G  G  G  G  S  D  I  E  
175  TCGAGTGGTGGAGGCGGTTCAGGCGGAGGTGGCTCTGGCGGTGGCGGATCTGATATCGAG
R4.1 ..................................................G.......T.
R4.2 ...........................T..A...................G.........
R4.3 ..................................................G.........
R4.4 ..................................................G.........
R4.5 ..................................................G.........
     ----:----|----:----|----:----|----:----|----:----|----:----|
            370       380       390       400       410       420

                      10                            20           
     L  T  Q  S  P  K  F  M  S  T  S  V  G  D  R  V  S  V  T  C  
175  CTCACCCAGTCTCCAAAATTCATGTCCACATCAGTAGGAGACAGGGTCAGCGTCACCTGC
R4.1 .C..........................................................
R4.2 .........................................................A..
R4.3 ............................................................
R4.4 ............................................................
R4.5 ............................................................
     ----:----|----:----|----:----|----:----|----:----|----:----|
            430       440       450       460       470       480

     ______________L1_______________                             
                      30                            40           
     K  A  S  Q  N  V  D  T  N  V  A  W  Y  Q  Q  K  P  G  Q  S  
175  AAGGCCAGTCAGAATGTGGATACTAATGTAGCCTGGTATCAACAAAAACCAGGGCAATCT
R4.1 ............................................................
R4.2 .................................A..........................
R4.3 ............................................................
R4.4 .........................................T..........A.......
R4.5 ............................................................
     ----:----|----:----|----:----|----:----|----:----|----:----|
            490       500       510       520       530       540

                       ________L2_________
                      50                            60           
     P  E  P  L  L  F  S  A  S  Y  R  Y  T  G  V  P  D  R  F  T  
175  CCTGAACCACTGCTTTTCTCGGCATCCTACCGTTACACTGGAGTCCCTGATCGCTTCACA
R4.1 ............................................................
R4.2 ............................................................
R4.3 ............................................................
R4.4 ............................................................
R4.5 ............................................................
     ----:----|----:----|----:----|----:----|----:----|----:----|
            550       560       570       580       590       600

                      70                            80           
     G  S  G  S  G  T  D  F  T  L  T  I  S  N  V  Q  S  E  D  L  
175  GGCAGTGGATCTGGGACAGATTTCACTCTCACCATCAGCAATGTGCAGTCTGAAGACTTG
R4.1 .....................................................G......
R4.2 ............................................................
R4.3 ............................................................
R4.4 .....................A.............................A........
R4.5 ...................................................A........
     ----:----|----:----|----:----|----:----|----:----|----:----|
            610       620       630       640       650       660

                    ___________L3____________
                      90                           100           
     A  E  Y  F  C  Q  Q  Y  N  S  Y  P  L  T  F  G  G  G  T  K  
175  GCAGAGTATTTCTGTCAGCAATATAACAGCTATCCTCTGACGTTCGGTGGCGGCACCAAG
R4.1 ............................................................
R4.2 ............................................................
R4.3 ............................................................
R4.4 ............................................................
R4.5 ............................................................
     ----:----|----:----|----:----|----:----|----:----|----:----|
            670       680       690       700       710       720

              a     
     L  E  I  K  R  
175  CTGGAAATCAAACGG
R4.1 ...............
R4.2 ...............
R4.3 ...............
R4.4 ...............
R4.5 ...............
     ----:----|----:
            730     
