# Supplementary material for: Directed evolution of single-chain Fv for cytoplasmic expression using the β-galactosidase complementation assay results in proteins highly susceptible to protease degradation and aggregation
Source: Microb Cell Fact. 2004 Dec 17;3:16. doi: 10.1186/1475-2859-3-16 (PMC544847; doi:10.1186/1475-2859-3-16)
Supplement: Additional File 2 — Aminoacid sequences of 225.28S and mutants scFv. The position of the six CDRs are indicated as H1, H2 and H3 for the VH and L1, L2 and L3 for the VL. Proteins are numbered according to Kabat [57] [file 1475-2859-3-16-S2.txt]

                                      _H1__              _______H2__
                10        20        30        40        50  abc     
        ----:----|----:----|----:----|----:----|----:----|-------:--
225.28S QVKLQQSGGGLVQPGGSMKLSCVVSGFTFSNYWMNWVRQSPEKGLEWIAEIRLKSNNFAR
R4.1    ..........................Y.................................
R4.2    .....................................................E......
R4.3    ...............E...........P................................
R4.4    .........C..................................................
R4.5    ............................S...............................

        ________                                _____H3____
         60        70        80  abc      90       100abc       110 
        --|----:----|----:----|-------:----|----:----|-------:----|-
225.28S YYAESVKGKFTISRDDSKSSAYLQMINLRAEDTGIYYCTSYGNYVGHYFDHWGQGTTVTV
R4.1    ...................R........................................
R4.2    ...................R........................................
R4.3    ...................R........................................
R4.4    ........M......N...R.........................E..............
R4.5    ...............V...R........................D...............

                                                ____L1_____
               linker            10        20        30        40   
        --<=============>----:----|----:----|----:----|----:----|---
225.28S SSGGGGSGGGGSGGGGSDIELTQSPKFMSTSVGDRVSVTCKASQNVDTNVAWYQQKPGQS
R4.1    ...................VP.......................................
R4.2    .........CS............................S...........R........
R4.3    ............................................................
R4.4    .....................................................H...E..
R4.5    ............................................................

              __L2___                                ___L3____
             50        60        70        80        90       100   
        -:----|----:----|----:----|----:----|----:----|----:----|---
225.28S PEPLLFSASYRYTGVPDRFTGSGSGTDFTLTISNVQSEDLAEYFCQQYNSYPLTFGGGTK
R4.1    ............................................................
R4.2    ............................................................
R4.3    ............................................................
R4.4    ...........................I.........K......................
R4.5    .....................................K......................

           a 
        -:---
225.28S LEIKR
R4.1    .....
R4.2    .....
R4.3    .....
R4.4    .....
R4.5    .....
