# Supplementary material for: Directed evolution of single-chain Fv for cytoplasmic expression using the β-galactosidase complementation assay results in proteins highly susceptible to protease degradation and aggregation
Source: Microb Cell Fact. 2004 Dec 17;3:16. doi: 10.1186/1475-2859-3-16 (PMC544847; doi:10.1186/1475-2859-3-16)
Supplement: Additional File 3 — DNA sequences of HuLys11 and mutants scFv. The position of the six CDRs are indicated as H1, H2 and H3 for the VH and L1, L2 and L3 for the VL. The scFv HuLys11 translated sequence is shown above the DNA. Proteins are numbered according to Kabat[57] [file 1475-2859-3-16-S3.txt]

                                  10                            20  
        Q  V  Q  L  Q  E  S  G  P  G  L  V  R  P  S  Q  T  L  S  L  
HuLys11 CAGGTCCAACTGCAGGAGAGCGGTCCAGGTCTTGTGAGACCTAGCCAGACCCTGAGCCTG
R4.1    ..............A.............................................
R4.2    ..............A.............................................
R4.3    ..............A.............................................
        ----:----|----:----|----:----|----:----|----:----|----:----|
                10        20        30        40        50        60

                                      ______H1_____
                                  30                            40  
        T  C  T  V  S  G  F  S  L  T  G  Y  G  V  N  W  V  R  Q  P  
HuLys11 ACCTGCACCGTGTCTGGCTTCAGCCTGACCGGCTATGGTGTAAACTGGGTGAGACAGCCA
R4.1    ............................................................
R4.2    ............................................................
R4.3    ............................................................
        ----:----|----:----|----:----|----:----|----:----|----:----|
                70        80        90       100       110       120

                                   _______________________H2________
                                  50                            60  
        P  G  R  G  L  E  W  I  G  M  I  W  G  D  G  N  T  D  Y  N  
HuLys11 CCTGGACGAGGTCTTGAGTGGATTGGAATGATTTGGGGTGATGGAAACACAGACTATAAT
R4.1    .....G..........G...........................................
R4.2    .....G..........G...........................................
R4.3    .....G..........G...........................................
        ----:----|----:----|----:----|----:----|----:----|----:----|
               130       140       150       160       170       180

        _____________
                                  70                            80  
        S  A  L  K  S  R  V  T  M  L  K  D  T  S  K  N  Q  F  S  L  
HuLys11 TCAGCTCTCAAATCCAGAGTGACAATGCTGAAGGACACCAGCAAGAACCAGTTCAGCCTG
R4.1    ............................................................
R4.2    ............................................................
R4.3    ............................................................
        ----:----|----:----|----:----|----:----|----:----|----:----|
               190       200       210       220       230       240

                                                           _________
              a  b  c                      90                       
        R  L  S  S  V  T  A  A  D  T  A  V  Y  Y  C  A  R  E  R  D  
HuLys11 AGACTCAGCAGCGTGACAGCCGCCGACACCGCGGTCTATTATTGTGCAAGAGAGAGAGAT
R4.1    ............................................................
R4.2    ............................................................
R4.3    ............................................................
        ----:----|----:----|----:----|----:----|----:----|----:----|
               250       260       270       280       290       300

        _H3__________
            100                           110           ____________            
        Y  R  L  D  Y  W  G  Q  G  S  L  V  T  V  S  S  G  G  G  G  
HuLys11 TATAGGCTTGACTACTGGGGTCAAGGCAGCCTCGTCACCGTCTCCTCAGGTGGAGGCGGT
R4.1    ............................................................
R4.2    ............................................................
R4.3    ............................................................
        ----:----|----:----|----:----|----:----|----:----|----:----|
               310       320       330       340       350       360

        _______linker__________________                                       
        S  G  G  G  G  S  G  G  G  G  S  D  I  Q  M  T  Q  S  P  S  
HuLys11 TCAGGCGGAGGTGGCTCTGGCGGTGGCGGATCGGACATCCAGATGACCCAGAGCCCAAGC
R4.1    ............................................................
R4.2    ..................A.........................................
R4.3    ............................................................
        ----:----|----:----|----:----|----:----|----:----|----:----|
               370       380       390       400       410       420

                                                  _____________L1___
       10                            20                             
        S  L  S  A  S  V  G  D  R  V  T  I  T  C  R  A  S  G  N  I  
HuLys11 AGCCTGAGCGCCAGCGTGGGTGACAGAGTGACCATCACCTGCAGAGCCAGCGGTAACATC
R4.1    ............................................................
R4.2    ............................................................
R4.3    ..............................................T.............
        ----:----|----:----|----:----|----:----|----:----|----:----|
               430       440       450       460       470       480

        _____________
       30                            40                             
        H  N  Y  L  A  W  Y  Q  Q  K  P  G  K  A  P  K  L  L  I  Y  
HuLys11 CACAACTACCTGGCTTGGTACCAGCAGAAGCCAGGTAAGGCTCCAAAGCTGCTGATCTAC
R4.1    ............................................................
R4.2    ............................................................
R4.3    ............................................................
        ----:----|----:----|----:----|----:----|----:----|----:----|
               490       500       510       520       530       540

        ________L2_________
       50                            60                             
        Y  T  T  T  L  A  D  G  V  P  S  R  F  S  G  S  G  S  G  T  
HuLys11 TACACCACCACCCTGGCTGACGGTGTGCCAAGCAGATTCAGCGGTAGCGGTAGCGGTACC
R4.1    ........................................A...................
R4.2    ........................................A...................
R4.3    ............................................................
        ----:----|----:----|----:----|----:----|----:----|----:----|
               550       560       570       580       590       600

                                                                 ___
       70                            80                             
        D  Y  T  F  T  I  S  S  L  Q  P  E  D  I  A  T  Y  Y  C  Q  
HuLys11 GACTACACCTTCACCATCAGCAGCCTCCAGCCAGAGGACATCGCCACCTACTACTGCCAG
R4.1    ............................................................
R4.2    ............................................................
R4.3    ............................................................
        ----:----|----:----|----:----|----:----|----:----|----:----|
               610       620       630       640       650       660

        ______L3______________
       90                           100                    a     
        H  F  W  S  T  P  R  T  F  G  Q  G  T  K  V  E  I  K  R  
HuLys11 CACTTCTGGAGCACCCCAAGGACGTTCGGCCAAGGGACCAAGGTGGAAATCAAACGT
R4.1    .........................................................
R4.2    .........................................................
R4.3    .........................................................
        ----:----|----:----|----:----|----:----|----:----|----:--
               670       680       690       700       710       
