# Supplementary material for: Directed evolution of single-chain Fv for cytoplasmic expression using the β-galactosidase complementation assay results in proteins highly susceptible to protease degradation and aggregation
Source: Microb Cell Fact. 2004 Dec 17;3:16. doi: 10.1186/1475-2859-3-16 (PMC544847; doi:10.1186/1475-2859-3-16)
Supplement: Additional File 4 — Aminoacid sequences of HuLys11 and mutants scFv. The position of the six CDRs are indicated as H1, H2 and H3 for the VH and L1, L2 and L3 for the VL. Proteins are numbered according to Kabat [57]. The secondary structure of the protein, as indicated in the header of the PDB file 1BVK, is summarized above the sequence (H: helix; E: strand). [file 1475-2859-3-16-S4.txt]

                                      _H1__              _______H2__
                10        20        30        40        50        60
        ----:----|----:----|----:----|----:----|----:----|----:----|
          EEEEE          EEEEEEEE       EEEEEEE     EEEEEEE     EEE 
HuLys11 QVQLQESGPGLVRPSQTLSLTCTVSGFSLTGYGVNWVRQPPGRGLEWIGMIWGDGNTDYN
R4.1    .............................................G..............
R4.2    .............................................G..............
R4.3    .............................................G..............

        _____                                ___H3___
                70        80  abc      90       100       110       
        ----:----|----:----|-------:----|----:----|----:----|---<===
           HHHEEEEEE    EEEEEE        EEEEEEEE           EEEEE      
HuLys11 SALKSRVTMLKDTSKNQFSLRLSSVTAADTAVYYCARERDYRLDYWGQGSLVTVSSGGGG
R4.1    ............................................................
R4.2    ............................................................
R4.3    ............................................................

                                          ____L1_____
         linker            10        20        30        40         
        ==========>----:----|----:----|----:----|----:----|----:----
                      EEEE  EEEE     EEEEEEE       EEEEEE      EEEE 
HuLys11 SGGGGSGGGGSDIQMTQSPSSLSASVGDRVTITCRASGNIHNYLAWYQQKPGKAPKLLIY
R4.1    ............................................................
R4.2    ......S.....................................................
R4.3    ...................................V........................


        __L2___                                ___L3____
       50        60        70        80        90       100      a 
        |----:----|----:----|----:----|----:----|----:----|----:---
                    EEEEEE  EEEEEE    HHH  EEEEEE            EEEE  
HuLys11 YTTTLADGVPSRFSGSGSGTDYTFTISSLQPEDIATYYCQHFWSTPRTFGQGTKVEIKR
R4.1    .............N.............................................
R4.2    .............N.............................................
R4.3    ...........................................................
